# Supplementary material for: Light-gated redox switching and actuation in polymer hydrogels
Source: Nat Commun. 2025 Oct 14;16:9106. doi: 10.1038/s41467-025-64123-5 (PMC12521516; doi:10.1038/s41467-025-64123-5)
Supplement: Supplementary file 7 — Source Data [file 41467_2025_64123_MOESM7_ESM.txt]

E-anti isomer of BTX-OMe2 (neutral state) - r2scan-3c
Final Gibbs free energy: -2025.19809815 Eh
52

  C           1.72526122944750      0.01630133182507     -1.66643436239521
  O           2.98828952242429     -0.02679366055519     -1.00554660248065
  C           3.38538533994735     -1.22697914228153     -0.49708325675619
  C           4.59580101614602     -1.21979797930839      0.20911913771386
  C           5.08850002744567     -2.39483446208494      0.74469421661652
  C           2.67023816342809     -2.41020542138137     -0.63589762626556
  C           3.13203561186223     -3.58935448322512     -0.03720529523085
  C           4.36699261694536     -3.58594808920365      0.61852244749522
  S           5.02222414624210     -5.08470205235707      1.31840304089174
  C           4.40067496749274     -6.23897405482724      0.11709680519788
  C           5.15603527839505     -7.37302328482478     -0.18697864431874
  C           4.69700008830211     -8.27287621650570     -1.13815221647460
  C           3.50104830442464     -8.02767938868549     -1.81254369088517
  C           2.74620063763426     -6.90826521880511     -1.49852670006369
  C           3.15982745866800     -6.01803979868764     -0.50061487370273
  C           2.35224395345826     -4.84374023209688     -0.10561503034320
  C           1.02343315119536     -4.90527041389545      0.16679607867724
  C           0.22054893606832     -3.72516664877305      0.55831712301164
  C           0.61795486479230     -2.85437656051145      1.57899747709304
  C          -0.12383041887108     -1.72112768522787      1.87699206518739
  C          -1.28974049874741     -1.44405702162133      1.16299131834924
  C          -1.73523817189938     -2.32644707855191      0.18767530528346
  C          -0.99309206426519     -3.47349212412100     -0.09965355942570
  S          -1.58204763571060     -4.60947016350531     -1.33636096172786
  C          -0.99804125843168     -6.12427885764927     -0.60267649481384
  C           0.22632691471472     -6.14884047252914      0.08737884615790
  C           0.62821088228225     -7.32819976770564      0.70646518482564
  C          -0.12879080394548     -8.49189983844132      0.58096188538571
  O           0.37546413176214     -9.58916140575394      1.21359250248483
  C          -0.35852253493956    -10.80420258511801      1.11271057654614
  C          -1.31657345945492     -8.47828806486249     -0.15642745220913
  C          -1.75093286708703     -7.28639037116565     -0.72817412049601
  H           1.57455364382956      1.05906165463238     -1.95054402287656
  H           0.91475979278265     -0.30467088613784     -0.99749634739650
  H           1.72479418446289     -0.60979801192821     -2.56885218757535
  H           5.14526132101617     -0.28849607799788      0.30122425239664
  H           6.04683035415651     -2.39604095629355      1.25593619287453
  H           1.73084027447768     -2.44385325139578     -1.17368152703973
  H           6.11106868582178     -7.53108829371427      0.30565337232290
  H           5.29078183329036     -9.15017988285594     -1.37698575496949
  H           3.15853810301398     -8.71092596969333     -2.58356666609420
  H           1.80984542741046     -6.71713101790431     -2.01410379459135
  H           1.53542283157750     -3.06725719454717      2.11970466309070
  H           0.20670195891990     -1.05103480401560      2.66464525005181
  H          -1.87306440421916     -0.55646794561512      1.39003504541779
  H          -2.66962895401018     -2.14440857756721     -0.33551260632599
  H           1.55305512875094     -7.36151023008400      1.27326639296517
  H           0.21179573115823    -11.54395323710079      1.67679113848213
  H          -0.44727049757713    -11.13346234182968      0.06842171246263
  H          -1.36037927691564    -10.70563072798618      1.55239717106368
  H          -1.92553410937253     -9.36754174595141     -0.26691003121150
  H          -2.69647955830045     -7.26262928957605     -1.26213537637562

E-syn isomer of BTX-OMe2 (neutral state) - r2scan-3c
Final Gibbs free energy: -2025.18154247 Eh
52

  C           3.75719873828379      0.74620775199822     -0.92514172709346
  O           3.39770198450706     -0.52747145465513     -0.40195950766651
  C           2.92535311861347     -1.45857747654483     -1.28150439014749
  C           2.77575483486354     -1.25113098210689     -2.65314127650805
  C           2.32779408669222     -2.29767865276191     -3.45542603380467
  C           2.58402711779923     -2.69002014537354     -0.71871178574113
  C           2.06965748126988     -3.71145114161374     -1.50557949904997
  C           1.98870574863095     -3.52379158508734     -2.89808884772380
  S           1.45463692964503     -4.86248915245821     -3.94354331865612
  C           2.22082730916655     -6.20178945687174     -3.05622284737554
  C           2.74124489610537     -7.28509498497544     -3.76214524828200
  C           3.36668053770172     -8.31951254744591     -3.07706444801838
  C           3.50871540738980     -8.25397431650896     -1.69396230339033
  C           2.97915021125125     -7.17753028232352     -0.99221139963481
  C           2.28574911218293     -6.16186414778746     -1.65230115739759
  C           1.61964776165014     -5.02141377988791     -0.97791976460495
  C           0.50486985682164     -5.16266862599453     -0.22006345280329
  C          -0.37196980969036     -4.02350626725096      0.14460422066355
  C          -0.01675643399571     -3.00066515274117      1.02549275512558
  C          -0.86845428324742     -1.92639388300008      1.25374179730108
  C          -2.10312987223993     -1.86997026274759      0.61351414613972
  C          -2.50633868100775     -2.91130085759109     -0.21338535328045
  C          -1.65411302996518     -3.99243037621737     -0.43149696369254
  S          -2.19287712062812     -5.34031265925365     -1.46148581841165
  C          -1.41058136933802     -6.67050949580386     -0.57303444812484
  C          -0.14553742223862     -6.47414862427724      0.01191380013870
  C           0.40227584566581     -7.48949448711663      0.78398126966858
  C          -0.24112138952020     -8.72311329077285      0.90140443816282
  O           0.40864291733948     -9.64774973490215      1.66709930431841
  C          -0.20341989792250    -10.92387093094730      1.81524814405907
  C          -1.46178598802822     -8.93898048266042      0.26111154957827
  C          -2.04838797258642     -7.89853059873275     -0.45506516093761
  H           4.56878518173532      0.66284813970829     -1.66075509926663
  H           4.10235821325652      1.33263837589736     -0.07197890675221
  H           2.89526311809362      1.24773193303805     -1.38584644477085
  H           3.03424481987548     -0.30605020868732     -3.11555551998960
  H           2.25990442832990     -2.15669744668978     -4.53016498816637
  H           2.73652543898210     -2.83463404245538      0.34375518385991
  H           2.67435073876693     -7.30264059370537     -4.84606439101473
  H           3.77502911241917     -9.15997361057379     -3.63049933681742
  H           4.03290885790817     -9.03999525604079     -1.15914670613086
  H           3.10875399675794     -7.11643571582141      0.08217018901517
  H           0.93482010803691     -3.05472347525121      1.54161301714570
  H          -0.56685335763277     -1.13498483948082      1.93297252941240
  H          -2.77128900005188     -1.03115607902588      0.78488043455913
  H          -3.49006056904649     -2.90083855877268     -0.67363089439124
  H           1.33397784192659     -7.33977747317514      1.31565516409054
  H           0.46786669884670    -11.50483597184087      2.44986475535163
  H          -0.31540577007921    -11.42926234543250      0.84634842134478
  H          -1.18476249621347    -10.84377721877972      2.30242568611783
  H          -1.98275097862766     -9.88584435536361      0.33733058153575
  H          -3.02300700845534     -8.04601317313321     -0.91108034794346


Twisted E isomer of BTX-OMe2 (neutral state) - r2scan-3c
Final Gibbs free energy: -2025.17561899 Eh
52

  C           1.67175237710725     -0.29025287189980     -4.58537407930627
  O           1.82236848339235      1.11688363846470     -4.40432518093665
  C           1.36067489039765      1.65185956735180     -3.24075864977685
  C           1.50330341870683      3.04383014635621     -3.11625505061000
  C           1.09933848941024      3.64472164772011     -1.94629266815217
  C           0.79334194206759      0.91292330956003     -2.22109840140922
  C           0.29353495338360      1.51320812642704     -1.03976258755916
  C           0.51039781394619      2.90434185670849     -0.91007420178778
  S           0.24530833279245      3.81678830843464      0.57386225010653
  C          -0.72176505370274      2.71844273908602      1.53672597914148
  C          -1.32733349753130      3.25837373929975      2.67799544982945
  C          -2.15573359964741      2.48147636847327      3.46799746507935
  C          -2.42924759782613      1.16395040244890      3.08614547957788
  C          -1.83267026634111      0.63380502041327      1.96141852367875
  C          -0.90001871598341      1.36212008464083      1.18091085508941
  C          -0.28588516362655      0.71610676783171      0.03325637283839
  C          -0.28661882548475     -0.71506470724748     -0.03423846824632
  C          -0.90221538848271     -1.36038360706518     -1.18154146508967
  C          -1.83503780994067     -0.63123500005840     -1.96105198615104
  C          -2.43292137107102     -1.16069909209636     -3.08540835495893
  C          -2.16063197913761     -2.47831322960701     -3.46780953270906
  C          -1.33206593814674     -3.25597637831363     -2.67872432113885
  C          -0.72514411285901     -2.71672194431004     -1.53786214272966
  S           0.24232602988269     -3.81576134142631     -0.57616083653748
  C           0.50842750246048     -2.90409073221963      0.90807682028568
  C           0.29251645108731     -1.51287221671363      1.03837485799827
  C           0.79298153596265     -0.91335685215068      2.21981964293237
  C           1.36020158348450     -1.65306076846660      3.23899015481118
  O           1.82253413694458     -1.11885119176963      4.40266980131814
  C           1.67283184501302      0.28830437487934      4.58434396094575
  C           1.50198355431446     -3.04506182303731      3.11386023186104
  C           1.09723908173581     -3.64524351985315      1.94380549893882
  H           2.25530906066799     -0.85261951976178     -3.84425347815658
  H           2.05408665577524     -0.50282698164520     -5.58498487317523
  H           0.61670778610845     -0.58986317012476     -4.52146181774460
  H           1.94732155230269      3.61346606114377     -3.92535077245979
  H           1.23725602778517      4.71532785826478     -1.81889896440723
  H           0.72421859964462     -0.15926105008149     -2.31787132089308
  H          -1.15416184192037      4.30206825937730      2.92751411879668
  H          -2.62241746536486      2.91118424265868      4.34899404612281
  H          -3.12981146630377      0.56257966069030      3.65745513047685
  H          -2.06845527848928     -0.37990374803979      1.65407899755956
  H          -2.06987064469925      0.38254918297870     -1.65323261127387
  H          -3.13355977573194     -0.55871804155186     -3.65598109705837
  H          -2.62838602959340     -2.90749126051819     -4.34849823956149
  H          -1.15981337132225     -4.29972545496841     -2.92865271503403
  H           0.72444591636651      0.15882067085217      2.31708220116528
  H           2.25646109090163      0.85062244384511      3.84324726460912
  H           2.05564031349228      0.50024224445584      5.58390809849778
  H           0.61794350883056      0.58855478006821      4.52091904268371
  H           1.94589334848136     -3.61528469961578      3.92260010826260
  H           1.23442891076014     -4.71588229988886      1.81595146425650


Z-anti isomer of BTX-OMe2 (neutral state) - r2scan-3c
Final Gibbs free energy: -2025.1978834 Eh
52

  C          -0.02696204282317     -0.13147661010958      1.52331444664047
  O           1.16953897991345      0.54652586051309      1.89851848947878
  C           2.22793238936757     -0.22302524704529      2.28123003715489
  C           3.40877063378339      0.46934817921124      2.58055924109832
  C           4.52787789503511     -0.22576326890555      2.99804353895918
  C           2.19145609948146     -1.60819109521772      2.37926878335061
  C           3.34283731392417     -2.32189790543319      2.73556863520160
  C           4.50020906396573     -1.62103831754303      3.08701515687510
  S           5.95444500169602     -2.49172077256059      3.62792387618015
  C           5.16341551018068     -3.83903094202766      4.47684351283367
  C           5.77815570037672     -4.38315116772009      5.60609002636995
  C           5.16415347891954     -5.42056405393257      6.29356409746433
  C           3.92104808590536     -5.89584948729398      5.87670104721049
  C           3.31928040280674     -5.36301437969634      4.74710519573191
  C           3.94703284762382     -4.35652733474567      4.00388542900237
  C           3.35303391529175     -3.80011963517814      2.76914466144962
  C           2.85900534772282     -4.56883779619256      1.76458141587996
  C           2.85573227801390     -6.04738731188561      1.79226355522199
  C           4.00001147073852     -6.79488091238561      2.09143746316932
  C           3.94879472229122     -8.17935433375207      2.15371023972690
  C           2.74915486705484     -8.84470497624376      1.90344898507686
  C           1.61491725004749     -8.12605529300819      1.55012906754398
  C           1.67252923159510     -6.73371302002025      1.47842843247531
  S           0.21356008955752     -5.82344483117069      1.01737120444241
  C           0.99879700390492     -4.50069986194492      0.11987439324066
  C           2.24750448612586     -4.00932437878568      0.53815085432862
  C           2.87602053612137     -3.02902244457875     -0.22293268672638
  C           2.24246830657377     -2.47481278097166     -1.33403503383862
  O           2.94422396139400     -1.50428252237880     -1.98530264178587
  C           2.33006262467959     -0.89163982819229     -3.11348459839834
  C           0.96957702710799     -2.91777862392210     -1.70741773073016
  C           0.36612640230599     -3.94425384890025     -0.98672316647412
  H          -0.72753328593693      0.64825093412009      1.21971238352543
  H          -0.45095101586203     -0.69195569511104      2.36728849856250
  H           0.14966053267274     -0.81687147261125      0.68221026010358
  H           3.41734840763510      1.55188887405168      2.50531388727206
  H           5.43013470759187      0.31437918129574      3.26974485711998
  H           1.29343149727679     -2.16825807259226      2.15022559269126
  H           6.72174212999608     -3.97319716335807      5.95451522824610
  H           5.64152956245048     -5.83542813983099      7.17637600406602
  H           3.42143304195458     -6.68205524018784      6.43426178170340
  H           2.35528279740916     -5.73540003859243      4.41392550403253
  H           4.92845500181647     -6.27000298064345      2.29591879895828
  H           4.84483508249919     -8.74158242434685      2.39791188632613
  H           2.70372443443461     -9.92861733680617      1.95258441602646
  H           0.68926965106141     -8.64015393388339      1.30804673618818
  H           3.85475457842394     -2.65751324714207      0.06324070650437
  H           3.04441568530562     -0.15060178935938     -3.47542656963780
  H           1.39430462245683     -0.38769844620889     -2.83515074217356
  H           2.13062097793883     -1.62296850830324     -3.90851375182099
  H           0.45617790711227     -2.50599727137967     -2.56816243728146
  H          -0.59953719692027     -4.32625828709211     -1.30524896856644


Z-syn isomer of BTX-OMe2 (neutral state) - r2scan-3c
Final Gibbs free energy: -2025.18116191 Eh
52

  C           0.84993876507969      9.65625447116097      1.44336841842841
  O           1.53932305675499      8.41198630490177      1.46287218157633
  C           0.94920519480448      7.37581163861019      2.12676134755780
  C          -0.27530275997550      7.45382619056555      2.79130123601376
  C          -0.74990284716769      6.33903139076041      3.47797434702237
  C           1.66385104421070      6.17607168550941      2.11444302127691
  C           1.16016764254137      5.04420157686463      2.74084170131221
  C          -0.03913080816270      5.14588434893847      3.47046939704383
  S          -0.64161833321736      3.74328325682141      4.38701001132990
  C           0.92631076426985      3.10456124585719      4.93590610638101
  C           1.02826989866464      2.52506116468286      6.19926074208839
  C           2.25662497367740      2.05364544703016      6.64583235498614
  C           3.38927693982651      2.19636145837068      5.84962664261100
  C           3.28176356927674      2.76354281614246      4.58533528923242
  C           2.04598057486419      3.18067826587628      4.08887938572101
  C           1.82519681811485      3.71957293955271      2.72473412845038
  C           1.91207504537724      2.95412087438054      1.61010959316912
  C           2.25275690543898      1.51143209243149      1.65133332633457
  C           3.51365584867146      1.00737855188163      1.97330457711351
  C           3.73356024623106     -0.36217157964722      2.06163879321626
  C           2.69203924822700     -1.25083462230467      1.81065065339459
  C           1.44724288258390     -0.77231414843097      1.42025709791258
  C           1.23416557029553      0.60132500610507      1.32037411942087
  S          -0.34582099793580      1.21137655894251      0.77454307508469
  C           0.23118239693937      2.61727155990734     -0.15470856995981
  C           1.33425254653755      3.36095848639923      0.30647147938540
  C           1.82496263545623      4.39333595410659     -0.48147544407901
  C           1.18195289328811      4.75281643471529     -1.66803651167430
  O           1.74807860805291      5.79478175496076     -2.34353176140877
  C           1.12659409525023      6.20692748750722     -3.55506638001298
  C           0.04658945024202      4.05820458177311     -2.08691382259226
  C          -0.40761662575175      2.97852327809212     -1.33368601125431
  H           0.71318636790085     10.05515082498688      2.45781994398137
  H          -0.12818724098090      9.56481239047797      0.95154370229306
  H           1.48027319086893     10.33767012268186      0.86959487583661
  H          -0.84910948249906      8.37247721572711      2.81717796742406
  H          -1.67657835579566      6.41091157961858      4.03983957497804
  H           2.62329693467835      6.15020419314867      1.61239705523536
  H           0.15054652582340      2.46608932692047      6.83630896889309
  H           2.33335609630527      1.60676249669242      7.63261377918673
  H           4.35818529471083      1.86752712419652      6.21269047172385
  H           4.16683069922167      2.89386568915779      3.97322073034911
  H           4.32936850830604      1.70037997807350      2.14625993850098
  H           4.71890865341881     -0.73475534428983      2.32439247825845
  H           2.85663531724294     -2.32183046330183      1.88279380812871
  H           0.64568077243930     -1.46082828967572      1.16910356582846
  H           2.71790768617488      4.93417024704923     -0.19332962492912
  H           1.72233572092721      7.04234852896718     -3.92667039889600
  H           0.09560090038320      6.54446298748947     -3.38163100783725
  H           1.12699125777176      5.40035099425925     -4.30093094537010
  H          -0.46988393219001      4.31553826043554     -3.00388388500751
  H          -1.26013015717406      2.40340566491952     -1.68301152366001


Twisted Z isomer of BTX-OMe2 (neutral state) - r2scan-3c
Final Gibbs free energy: -2025.17525302 Eh
52

  C           3.57326510869137     -0.64529688606031     -2.62049151797027
  O           3.64083634170620      0.77602173598617     -2.51914089363369
  C           2.64104119942552      1.40282632035818     -1.83967436010793
  C           2.77165908271671      2.79752361754921     -1.72489031925180
  C           1.77245943815904      3.50732714645373     -1.09813348048527
  C           1.54484883719245      0.75989577393577     -1.29963566999303
  C           0.55309794408744      1.45194302595459     -0.55832613109460
  C           0.66713681948722      2.85973362498575     -0.52620742637757
  S          -0.56901097925079      3.92874456124235      0.11639749190555
  C          -1.78946156366433      2.82051167998696      0.71913423389296
  C          -2.88582766268182      3.43492259514044      1.33849860749293
  C          -3.86495162093253      2.67800429723449      1.95243503620605
  C          -3.71792617289028      1.28765189345740      1.99867891056337
  C          -2.63911445247414      0.68380362738701      1.39075281063672
  C          -1.66335402209314      1.41152515767971      0.66287591837423
  C          -0.55650655278887      0.71875132607123      0.02531956922325
  C          -0.55735794428946     -0.71868791549340     -0.02580475549730
  C          -1.66517677629707     -1.41082476629427     -0.66246982902393
  C          -2.64425606147062     -0.68280752593050     -1.38558077449336
  C          -3.72344789407299     -1.28683696220249     -1.99263843036057
  C          -3.86789670207692     -2.67757730663904     -1.95024148598125
  C          -2.88589209513858     -3.43445088775281     -1.34093021173812
  C          -1.78901277095063     -2.81989944172273     -0.72256968068980
  S          -0.56459461006599     -3.92841423682664     -0.12815556704342
  C           0.66769820373811     -2.86003171589489      0.52257949749401
  C           0.55140346202010     -1.45256815758644      0.55851041673747
  C           1.54008195642154     -0.76101951267418      1.30439010438503
  C           2.63612295347454     -1.40370925474963      1.84505168687231
  O           3.63332093107850     -0.77731240688563      2.52869871139694
  C           3.56368934421976      0.64368680263631      2.63311590928998
  C           2.76917426483368     -2.79785279339461      1.72651330672875
  C           1.77260753275244     -3.50752079115533      1.09535731144776
  H           4.48225036967290     -0.94902399318417     -3.14200163635383
  H           2.69667417217534     -0.96313272800939     -3.20036510658216
  H           3.54335254437130     -1.11416789746099     -1.62717567056520
  H           3.63090661306224      3.29312242200553     -2.16374134558654
  H           1.83695380132837      4.59121019676446     -1.04573822820021
  H           1.42395214844407     -0.30606962796386     -1.42786500271544
  H          -2.95177816813706      4.52006519407114      1.34155098203301
  H          -4.71166190546975      3.16443335302135      2.42623357132652
  H          -4.43959183978183      0.67909854423664      2.53515924518495
  H          -2.52419156744460     -0.39091380300693      1.46935355445057
  H          -2.53178938128794      0.39233711143316     -1.46138330574858
  H          -4.44757667872341     -0.67794859865881     -2.52541278686539
  H          -4.71498144982962     -3.16412046035391     -2.42324564638897
  H          -2.94994441835773     -4.51969668428398     -1.34687223036728
  H           1.41688052734846      0.30440053506769      1.43526243182974
  H           3.53530232773585      1.11467782396686      1.64076187846509
  H           4.47114729640919      0.94742981554709      3.15726836826084
  H           2.68543301442165      0.95908695047914      3.21179516615017
  H           3.62807932622161     -3.29336870826595      2.16613839376688
  H           1.83892772897448     -4.59115207020148      1.04012837900044


E-anti isomer of BTX-OMe2•+ (radical cationic state) - r2scan-3c
Final Gibbs free energy: -2024.9639885 Eh
52

  C           1.73599014929465      0.06018405825102     -1.64472079480969
  O           2.97055278176365     -0.02157113093139     -0.91895474795580
  C           3.35279395879712     -1.21585699753713     -0.43702151027798
  C           4.55985346204683     -1.20887176986422      0.29613520227675
  C           5.06914991457732     -2.38388306691842      0.78862836484876
  C           2.64669403713591     -2.40220380251647     -0.61103784048531
  C           3.12314631357712     -3.59672944921498     -0.06304057158952
  C           4.38315831504956     -3.59420736226598      0.57836409101335
  S           5.14151491768234     -5.06260611096274      1.14585843520478
  C           4.39484868882852     -6.25012746906257      0.08489624138550
  C           5.11250349342530     -7.42672280546954     -0.16745329551539
  C           4.61007499934451     -8.35223419634799     -1.06263052808592
  C           3.40541986926445     -8.10029430518089     -1.72695259202088
  C           2.67653068949988     -6.95996922320763     -1.44131450064584
  C           3.13109128944508     -6.02894041958703     -0.49623669520733
  C           2.34530612407867     -4.84344526747082     -0.11833991440106
  C           0.99678717511729     -4.89247009843381      0.15777031335296
  C           0.21123810254443     -3.70847739334060      0.53977313452020
  C           0.65786369725463     -2.78919435033091      1.50040738359481
  C          -0.06270744198830     -1.64206014804141      1.77943183149877
  C          -1.25246016733477     -1.37435190426166      1.09303126944027
  C          -1.74883201171282     -2.29048518771747      0.18369770280339
  C          -1.04061111016169     -3.47411011132310     -0.06295350490220
  S          -1.77148720381003     -4.64933522210122     -1.15101204887216
  C          -1.04735034561490     -6.12796146429278     -0.54896574509692
  C           0.20932166035549     -6.13518609041213      0.10484244030160
  C           0.65371098339908     -7.32324892960259      0.67295783279765
  C          -0.07505047480780     -8.50454760524070      0.53123417937123
  O           0.45209606456586     -9.58643384613709      1.13252750555475
  C          -0.25739497221317    -10.83183807575084      1.05672819858172
  C          -1.27404352992024     -8.50825990400070     -0.20740313446085
  C          -1.75224120836187     -7.32377665684767     -0.73182451481401
  H           1.62117444471346      1.11167904812865     -1.90667824958800
  H           0.89497215736562     -0.26171029630222     -1.01735558494088
  H           1.78112549369395     -0.54457943635039     -2.55821907091735
  H           5.08770354711890     -0.26951788743628      0.42354381672576
  H           6.02443342011444     -2.38691505559819      1.30507232220416
  H           1.70829918417163     -2.41655701308785     -1.15019822533653
  H           6.07705343611242     -7.58527018899604      0.30566639103507
  H           5.17594060852597     -9.25297526119157     -1.27746000270136
  H           3.04182387123422     -8.79784728138955     -2.47469411199002
  H           1.73927078671410     -6.77306316001686     -1.95503753494669
  H           1.58493148726506     -2.98919883031783      2.02801479434922
  H           0.29380809253853     -0.95286442341185      2.53838249899132
  H          -1.81503643882628     -0.47065217700867      1.30553063654653
  H          -2.70493463300632     -2.12048225988423     -0.30260363831654
  H           1.58574057315550     -7.35622505684732      1.22639434837857
  H           0.34534281779642    -11.54342962982641      1.62040523899845
  H          -0.34753642700305    -11.16904930602206      0.01751344425451
  H          -1.24908167347626    -10.74542242386690      1.51573316314977
  H          -1.85166727119044     -9.41530249875568     -0.33829552810660
  H          -2.70605169814007     -7.31400055569682     -1.25102689519502

E-syn isomer of BTX-OMe2•+ (radical cationic state) - r2scan-3c
Final Gibbs free energy: -2024.946989 Eh
52

  C           3.72600648220784      0.80130342745194     -0.96615702362672
  O           3.43665151153270     -0.50031003996512     -0.43269545845696
  C           2.91667738124199     -1.43143300075490     -1.24892253745981
  C           2.61562797677643     -1.22942291471746     -2.60388506101691
  C           2.10782691117192     -2.28030229354381     -3.34954566772057
  C           2.66739274739308     -2.67775325845860     -0.64323986370424
  C           2.12574410210401     -3.71288809299973     -1.37679362154995
  C           1.88748916299952     -3.52544553622799     -2.75469377902120
  S           1.30132805490795     -4.86537630788751     -3.73547395659776
  C           2.09743623192051     -6.22868247687100     -2.91827528568293
  C           2.49397179268353     -7.32897045462264     -3.67831881513134
  C           3.15825557863970     -8.37831156269760     -3.05468185359239
  C           3.43668107781000     -8.31789861062702     -1.69238504061331
  C           3.02040210961278     -7.22380956515061     -0.93606502334333
  C           2.31732812299347     -6.18177862762933     -1.53221537881772
  C           1.72324896986945     -5.02608121450117     -0.82154181070146
  C           0.61237058260037     -5.15578319049038     -0.06481717232946
  C          -0.27199630675480     -4.00253794860732      0.22071934290498
  C           0.02022328840066     -2.95339955097591      1.08670312033945
  C          -0.84138482086306     -1.86277346684617      1.19010317771774
  C          -2.00712087475206     -1.81277884812728      0.43161685803320
  C          -2.33878204337012     -2.86888486244010     -0.40868564160391
  C          -1.48107760328699     -3.96574154230059     -0.49237302220921
  S          -1.94272802354097     -5.33639226309808     -1.52583820710555
  C          -1.23815027767869     -6.66870531720626     -0.61535603847058
  C          -0.04583668979722     -6.47108536514329      0.11273392283500
  C           0.44188247680581     -7.49996198106478      0.89155231674947
  C          -0.20573695305305     -8.75006340736786      0.90502749047549
  O           0.36573930076465     -9.67421623018581      1.69418138022186
  C          -0.23043923806168    -10.97840488209344      1.77320515367883
  C          -1.35233707422849     -8.96261655170178      0.12556764093262
  C          -1.86471947620660     -7.91784954044574     -0.62534171249481
  H           4.46743830730943      0.73507705660216     -1.77058250607583
  H           4.13725848661321      1.37139081437185     -0.13369360604828
  H           2.81191476773829      1.28432602233847     -1.33004183812607
  H           2.79556188754123     -0.27616599657857     -3.08542648298890
  H           1.90367568528171     -2.14054855469773     -4.40698697590221
  H           2.90997905892870     -2.80199418963404      0.40596244891617
  H           2.30394553776458     -7.35247372663287     -4.74726753339321
  H           3.47916820863230     -9.23292552073592     -3.64156709868924
  H           3.98065163770679     -9.12545045335563     -1.21273052784557
  H           3.24771647165978     -7.17547332285141      0.12338471992177
  H           0.92343622137562     -2.99294844781243      1.68599035086794
  H          -0.59813386325925     -1.04979833873361      1.86689409751688
  H          -2.67487897931864     -0.96088779368644      0.50995816992395
  H          -3.26375843224096     -2.85301311946764     -0.97747936833136
  H           1.32662468047521     -7.36831283373933      1.50384208652120
  H           0.39277654871923    -11.54103530539027      2.46755851246575
  H          -0.22674565176628    -11.46765076702195      0.79239941911417
  H          -1.25293460659891    -10.91459734503372      2.16250535964612
  H          -1.85950714028950     -9.91952016715005      0.11881203304529
  H          -2.77134330711524     -8.06529253349308     -1.20468969317708


Twisted E isomer of BTX-OMe2•+ (radical cationic state) - r2scan-3c
Final Gibbs free energy: -2024.97522551 Eh
52

  C           4.85217317285812     -0.44233331045897     -3.35393851902405
  O           3.69955324890479     -0.68937585288341     -2.53760661706638
  C           3.18028414276067      0.33432840715719     -1.82946106122076
  C           3.70540912270001      1.64381496140758     -1.82811745568919
  C           3.07723900791306      2.62561354855051     -1.09045749122100
  C           2.05394846010865      0.04203741276811     -1.07907670575495
  C           1.41587608120904      1.01530834664688     -0.28174629239716
  C           1.94273510437013      2.33941371050988     -0.32368465185084
  S           1.22876613121930      3.69194209266979      0.50335859335653
  C          -0.13468078179098      3.00690771461029      1.33187731264383
  C          -0.88389656839269      3.90060462290596      2.11053181643998
  C          -1.96069044079168      3.44791214448129      2.84280444427973
  C          -2.29275503890439      2.08310465541274      2.83286150977713
  C          -1.56556584355096      1.19989026944415      2.07473123096628
  C          -0.47650165083410      1.62583285346495      1.26336371535610
  C           0.25090193961977      0.68188151840102      0.48102143242937
  C          -0.22786812205228     -0.71306591067574      0.44649798706930
  C           0.53113363317541     -1.70453714846702      1.13417413138042
  C           1.65500433705356     -1.33050030936999      1.92348137803476
  C           2.41220705485333     -2.25975410668061      2.59194161912228
  C           2.07850375073256     -3.62273180055560      2.52850215702482
  C           0.97074271553757     -4.02859660547520      1.81531926794578
  C           0.19013767013148     -3.08755422368091      1.12864481688611
  S          -1.21010815481741     -3.71903932088226      0.31897259101735
  C          -1.95818730222090     -2.31647828784194     -0.38537077910317
  C          -1.42663765718182     -0.99755472132079     -0.28292338733364
  C          -2.09782961650058      0.02431139924118     -0.98666512710708
  C          -3.25841799804028     -0.21979585356583     -1.70134203796904
  O          -3.80709101503047      0.84693385938489     -2.31794072670605
  C          -4.99774859263013      0.65259284736598     -3.09279010703618
  C          -3.78655726699180     -1.52675030265515     -1.75918868972113
  C          -3.12761041504097     -2.55345125326977     -1.11574738315342
  H           5.70540053288426     -0.11982060706145     -2.74529850805401
  H           4.63483389559778      0.30315942762891     -4.12823992936071
  H           5.08395424429752     -1.39737870888412     -3.82511266343958
  H           4.58253923535449      1.90019023011274     -2.40967290411631
  H           3.47071939482783      3.63826630730354     -1.10758495435620
  H           1.66658495538183     -0.96879964477664     -1.12100637326088
  H          -0.60610736988828      4.95063436574629      2.13674981326470
  H          -2.53494798297584      4.14613063975809      3.44310555085254
  H          -3.11701802712608      1.72218423384040      3.43936930280653
  H          -1.81737731987965      0.14550685385463      2.09340550138901
  H           1.90918492616127     -0.27919994603412      1.99904271863812
  H           3.26219314870944     -1.93766971748221      3.18466760367876
  H           2.67658574259257     -4.35744665608138      3.05778965253483
  H           0.69245344581378     -5.07841747585141      1.78610381952563
  H          -1.71011123653829      1.03588819248802     -0.98263207318200
  H          -4.81985394096129     -0.04172779155948     -3.92278571500128
  H          -5.24872306048080      1.63583725328234     -3.49037309126447
  H          -5.82215198240557      0.29171495705385     -2.46620192839620
  H          -4.69003857932945     -1.74565703382426     -2.31510394778708
  H          -3.52400913041155     -3.56311623615294     -1.17932884584713


Z-anti isomer of BTX-OMe2•+ (radical cationic state) - r2scan-3c
Final Gibbs free energy: -2024.96394261 Eh
52

  C           0.03470846985646     -0.07456218178928      1.41030758996318
  O           1.28460666162458      0.54770618987344      1.73371993026094
  C           2.29944177789684     -0.23024866638467      2.14897638064777
  C           3.50578825602330      0.45123438315245      2.42083318511882
  C           4.58666574085349     -0.24059195426199      2.90483177653271
  C           2.22192433101372     -1.61037749331152      2.31057942609578
  C           3.33633892199964     -2.33633039380808      2.74048006239944
  C           4.50169091677711     -1.63100763032857      3.11105386889641
  S           5.88188622803034     -2.42572315365954      3.82980303301652
  C           5.11609133604189     -3.84225040218873      4.53602185002699
  C           5.74433805792226     -4.42781028182512      5.64258024030949
  C           5.14140696558766     -5.49421111313991      6.28291711084068
  C           3.90303261943132     -5.96904694117255      5.83828003597639
  C           3.30723053890494     -5.42026871055751      4.71795701442490
  C           3.91833549057670     -4.37202979775115      4.01329246810241
  C           3.33804957259662     -3.80633493984652      2.78569485503646
  C           2.83708709715497     -4.58912978198710      1.76823502741027
  C           2.86747367449003     -6.05825208207932      1.80247782262934
  C           4.01230267378104     -6.77718842386830      2.17941368317878
  C           3.99199591799790     -8.15668392297592      2.26116449267709
  C           2.81655643437466     -8.86183143924489      1.98076190236875
  C           1.68738463440745     -8.18658166530857      1.55559366319794
  C           1.72317350870161     -6.79259033831042      1.42730237548553
  S           0.28475555625950     -5.99727252821109      0.79784290430775
  C           1.00289282362104     -4.56613974647688      0.08346088996639
  C           2.23007943452037     -4.03517149457296      0.54555386761860
  C           2.81018044533897     -2.99173926763578     -0.16667682459682
  C           2.15577014431590     -2.41117329116852     -1.25409499448086
  O           2.81813523673905     -1.40950848423767     -1.86251292202810
  C           2.22357811991662     -0.79010847944152     -3.01260370433149
  C           0.88425406826711     -2.87689512254157     -1.64141083000552
  C           0.32676623721519     -3.95383383891661     -0.97985289186359
  H          -0.62053847973394      0.73529491327378      1.09011634399238
  H          -0.39483244309779     -0.56943374404657      2.28932116712890
  H           0.16014500300248     -0.79842090946851      0.59385359852395
  H           3.54224313304568      1.52627020029491      2.27929720999131
  H           5.49706181047115      0.28945680311745      3.16843227425334
  H           1.30834081167346     -2.14584379952128      2.08733953178239
  H           6.67599573100104     -4.01487172790653      6.01789493865741
  H           5.61421030818015     -5.93283672631456      7.15575561843531
  H           3.40384032971675     -6.76898980045155      6.37557177338000
  H           2.35101366776262     -5.79912143247199      4.37259085234866
  H           4.92294979855439     -6.23286211549704      2.40691204705662
  H           4.89341011859733     -8.69264802252439      2.54041391611329
  H           2.79774150043547     -9.94441195486024      2.05548442516689
  H           0.79055313464361     -8.73287427305793      1.27901423165915
  H           3.77880305755126     -2.59771523500808      0.12097538723507
  H           2.93852252799767     -0.03486210361472     -3.33775434215678
  H           1.27413040575112     -0.30775432577345     -2.75148092713721
  H           2.06991500801699     -1.52107076072748     -3.81482840429312
  H           0.35558550196701     -2.43959819190334     -2.47992435701595
  H          -0.62320281777500     -4.35748379956179     -1.31791857430466


Z-syn isomer of BTX-OMe2•+ (radical cationic state) - r2scan-3c
Final Gibbs free energy: -2024.94682232 Eh
52

  C           0.74355415531322      9.63460203056934      1.35028844372575
  O           1.49861074583899      8.41605345615170      1.43285919272174
  C           0.94443818049347      7.35366241173314      2.03946221599230
  C          -0.34747258839030      7.32820363823136      2.58521325314688
  C          -0.79339201662396      6.17931080653093      3.21712696908102
  C           1.76334807683042      6.20926567733683      2.09643571538955
  C           1.30486085260235      5.05356366426297      2.69476944987005
  C           0.03124928331996      5.05355173811031      3.30101568332703
  S          -0.53365432267562      3.62730957901137      4.16582780226083
  C           1.00657360573619      3.01155445165854      4.80494818359172
  C           1.01223637288600      2.36553229642502      6.04080070004968
  C           2.21973614295037      1.91968040815218      6.56424044029737
  C           3.40564660639007      2.13243092602130      5.86740017698170
  C           3.38915171753408      2.76062903224852      4.62390607345093
  C           2.18692726030282      3.17951744993199      4.06316353299638
  C           2.02616890291997      3.75985922212906      2.71028045385467
  C           2.11029488658045      2.99674172155854      1.59976359551120
  C           2.37114812507546      1.54108243535009      1.67746367132015
  C           3.59650332417136      0.95583594002130      1.97904838862553
  C           3.70040707570818     -0.42603864567665      2.12302479370866
  C           2.58014483935771     -1.23652704940310      1.96349394669390
  C           1.35481937719357     -0.67610985902880      1.62309877559233
  C           1.26374726662841      0.70589508414115      1.46109713939930
  S          -0.29092039029365      1.41445467479734      0.97023325777663
  C           0.27513449334771      2.76791414893278     -0.00489597562065
  C           1.47848096553173      3.42391825655384      0.32936736291914
  C           1.94735497925384      4.42696110084511     -0.49404384507602
  C           1.20191372485701      4.83009695414840     -1.61889800911694
  O           1.75808230181409      5.81628664676008     -2.34141385516032
  C           1.07735725984572      6.27714979047972     -3.51863217263142
  C          -0.02599945260452      4.21865765692935     -1.91127516925799
  C          -0.47864941766168      3.18763086807479     -1.10462267352533
  H           0.50174085566756     10.00963565434615      2.35128872180386
  H          -0.17363581287744      9.48580181297116      0.76887109184206
  H           1.39287569542954     10.34452295246969      0.83884556451399
  H          -0.99371986418884      8.19640544613455      2.54572345343195
  H          -1.77988954709031      6.16344979944293      3.67110388305879
  H           2.75762752074164      6.26246211585357      1.66782325787781
  H           0.08720576772880      2.23276188534728      6.59388374825769
  H           2.23401610236729      1.42447771639723      7.52978522356246
  H           4.34989400075449      1.80541704429579      6.29105257383440
  H           4.31526047639228      2.92961831934522      4.08489577909629
  H           4.47197027637202      1.58531770748998      2.09826526515400
  H           4.66117501404750     -0.87004113263340      2.36357243672037
  H           2.66210366201492     -2.31213527654744      2.08198389692978
  H           0.48403160291318     -1.30506779025499      1.46398040618278
  H           2.89410310541581      4.91745275890401     -0.29837850097291
  H           1.71292565905973      7.05830639764293     -3.93461311646990
  H           0.09638243354007      6.69413970537644     -3.26319577082678
  H           0.96658566450891      5.46452685040616     -4.24558686353909
  H          -0.61499803794867      4.51806682355214     -2.76944366026655
  H          -1.41261690908201      2.68782469647168     -1.34422490808687

Twisted Z isomer of BTX-OMe2•+ (radical cationic state) - r2scan-3c
Final Gibbs free energy: -2024.97517801 Eh
52

  C           3.96912612104518     -0.36441502708719      4.14690129056526
  O           2.98978190548038     -0.61714101719443      3.13077222931649
  C           2.60236044044579      0.40557982476043      2.34102120298218
  C           3.08491903195835      1.72585413695510      2.46039347599477
  C           2.64441451056966      2.69202519527500      1.57971900411294
  C           1.68115350586629      0.09468788418555      1.35526117550849
  C           1.18070475101274      1.07094767791226      0.46834448110993
  C           1.70848225574889      2.39021423156846      0.58508972011413
  S           1.29214508163022      3.69538853948599     -0.48543787646057
  C           0.15729022009369      2.98680583940388     -1.59238377210888
  C          -0.35424152523020      3.85116161699276     -2.57110967866932
  C          -1.29517928891387      3.39982264894079     -3.47177521971135
  C          -1.76489857908088      2.07835543193002     -3.39259337998985
  C          -1.27173415486591      1.22440961485465     -2.43793760487192
  C          -0.26467338927563      1.62829843080373     -1.51681410911786
  C           0.23169782808641      0.71409880785945     -0.54151860786853
  C          -0.25528818057099     -0.67829533263613     -0.57599928687796
  C           0.19904131834131     -1.52789316657171     -1.62730079027949
  C           1.16712971695957     -1.06469718069887     -2.56225597574188
  C           1.61972680665575     -1.85572411744938     -3.58853750577882
  C           1.14657436913369     -3.17064916952437     -3.73115392551842
  C           0.24338548396986     -3.67960739018272     -2.82271931657245
  C          -0.22689628511161     -2.87963777768700     -1.77117921163384
  S          -1.31599371155524     -3.65892096897598     -0.66577724712110
  C          -1.68631320944502     -2.42496740790325      0.50164730040367
  C          -1.16204952974494     -1.10028582532587      0.44751866476989
  C          -1.62391073666122     -0.18314808870085      1.41476599098421
  C          -2.50498280954279     -0.55680146136121      2.41531713177461
  O          -2.85914746947988      0.41367913623449      3.28263086715044
  C          -3.79502143957624      0.09546010573972      4.32113660587461
  C          -2.98402509449944     -1.88257991987941      2.47023670893732
  C          -2.58099675249275     -2.79043470185345      1.51279469946022
  H           4.12783256730398     -1.32240333829828      4.64178014927800
  H           3.60145989401134      0.36648238628402      4.87704794058358
  H           4.91314951982965     -0.01998665887044      3.70787747169353
  H           3.81083735470728      1.99401996121235      3.21836170102665
  H           3.03403486464968      3.70312596845328      1.65985756138633
  H           1.34962211438377     -0.93396404841195      1.27779683849892
  H          -0.00682401051919      4.87981929071792     -2.61101013762761
  H          -1.68551853982232      4.07490958506284     -4.22641221123234
  H          -2.53202620849982      1.73485782475750     -4.07893249961450
  H          -1.65912094866335      0.21392430365402     -2.37449402694619
  H           1.55712209228554     -0.05929870470126     -2.45168190454206
  H           2.35797536837225     -1.46804840506242     -4.28295722608353
  H           1.50524510099233     -3.79615584152744     -4.54214532610150
  H          -0.10594988143173     -4.70444102139201     -2.91300460319767
  H          -1.29382692836235      0.84854026658741      1.38929916155136
  H          -3.93431686649623      1.02081209665426      4.87982913854830
  H          -3.39612441669960     -0.67713957424860      4.98935887023082
  H          -4.75605410039736     -0.22518763869644      3.90147148918730
  H          -3.67848635577922     -2.19933541235593      3.23882409467160
  H          -2.96827181081581     -3.80509160968930      1.54465647795208

E-anti isomer of BTX-OMe2 (neutral state) - wB97X-D4/def2-TZVPD
Final Gibbs free energy: -2026.54924876 Eh
52

  C           1.74171888611482      0.01773491630385     -1.66762620630894
  O           3.00459554738456     -0.03645627141344     -1.02608007234230
  C           3.39445671367570     -1.23462407922109     -0.51352002577762
  C           4.60049248033385     -1.23844070722559      0.19351708558266
  C           5.07666885283410     -2.41333763540354      0.73735577226007
  C           2.67208718804165     -2.40877582137614     -0.65201560844459
  C           3.12380501397216     -3.58337737309163     -0.04890412367735
  C           4.34209470159922     -3.59332798396836      0.61754690801282
  S           4.95530229589700     -5.08656223499734      1.32739832382970
  C           4.38378775005047     -6.22534715471977      0.10907862797672
  C           5.15863692583242     -7.33902868505634     -0.20256683389546
  C           4.72285332675096     -8.23335900631200     -1.16688348764017
  C           3.52935801414422     -8.00086469766049     -1.84376661721359
  C           2.75818168589869     -6.89559101306578     -1.52613866047390
  C           3.15736041667484     -6.01585236417254     -0.52187527156365
  C           2.34339777736337     -4.84299574687816     -0.11826354722942
  C           1.03845763483785     -4.91341014656786      0.18493189656088
  C           0.22871798942527     -3.73307587659204      0.57883057038588
  C           0.60981978156141     -2.86753058344407      1.60160366895546
  C          -0.14637140746906     -1.74428168361054      1.89326827393432
  C          -1.30680264749385     -1.48057496172411      1.17133091652549
  C          -1.72735543932515     -2.36210000258675      0.18743327891139
  C          -0.96731881876409     -3.49291349669720     -0.09760068080498
  S          -1.50507919850606     -4.61745121563489     -1.34541686946939
  C          -0.96597732942443     -6.12409978905285     -0.60079756749720
  C           0.24100396925382     -6.16171824681498      0.10469397709328
  C           0.62957058965669     -7.33518298238540      0.72811067593220
  C          -0.13690004210727     -8.49043432990170      0.60145694240073
  O           0.34601234183102     -9.59270999242921      1.23603329155109
  C          -0.40145616071226    -10.78985369079397      1.13826864771362
  C          -1.31501864843534     -8.46531011449570     -0.14068375951550
  C          -1.72964655075971     -7.27299243717228     -0.72330563833988
  H           1.59291889032331      1.05823638671509     -1.95262033858295
  H           0.93962726174140     -0.29611073971910     -0.99051728348057
  H           1.72482239991442     -0.60919380109738     -2.56572702448039
  H           5.15665453316254     -0.31270509063391      0.28373960438720
  H           6.02941348379279     -2.42443958118599      1.25530348253966
  H           1.73788669925808     -2.43261667272654     -1.19430535994714
  H           6.10832601107280     -7.48796699788928      0.29931104606849
  H           5.32899074040318     -9.09896768158474     -1.41072873328226
  H           3.20123927422892     -8.68329530791316     -2.61984314620652
  H           1.82427456002316     -6.71393068925607     -2.04523136289418
  H           1.52230927800829     -3.07052904045776      2.15026919321124
  H           0.16870110536235     -1.07145274880775      2.68297390605499
  H          -1.90112145640309     -0.60151339940750      1.39578194147237
  H          -2.65377390306195     -2.18947983135576     -0.34932370344923
  H           1.54753935947674     -7.37673785614552      1.30147657473720
  H           0.14923589465879    -11.53740312954569      1.70734704880350
  H          -0.49024438883033    -11.12046324682293      0.09750228583807
  H          -1.40185930080865    -10.67155700100879      1.56889593160215
  H          -1.92953669140617     -9.34855678684199     -0.25095594365895
  H          -2.66707739105350     -7.24007137615294     -1.26765200616506

E-syn isomer of BTX-OMe2 (neutral state) - wB97X-D4/def2-TZVPD
Final Gibbs free energy: -2026.53487166 Eh
52

  C           3.76942559428424      0.73253786135247     -0.97296795633283
  O           3.39808563779572     -0.52301381952452     -0.43709284199706
  C           2.92696287147294     -1.46422219086731     -1.30170707076652
  C           2.78860972077804     -1.27454509179044     -2.67181960159594
  C           2.33184873875736     -2.32499758776654     -3.46210659560840
  C           2.57386215572509     -2.68492440690198     -0.72841164632726
  C           2.06099397045277     -3.70608741303667     -1.50585564016493
  C           1.97684274519247     -3.53549909110614     -2.89399105749724
  S           1.42883559359718     -4.87204391063865     -3.90724294211449
  C           2.22521785921211     -6.18926842930561     -3.04558495936182
  C           2.77713466489412     -7.24829157167187     -3.75645521549525
  C           3.42732712201799     -8.26965404437797     -3.07896407481339
  C           3.55795364494516     -8.21285577294787     -1.69711588789965
  C           3.00059507244318     -7.15637617894637     -0.99070909223176
  C           2.29284406164667     -6.15753988972939     -1.64933178189633
  C           1.61224758054927     -5.01988130801699     -0.97699531386992
  C           0.50998787279968     -5.16517275589446     -0.22683484244273
  C          -0.36972850372991     -4.02864286523169      0.15253854708266
  C          -0.02084730468834     -3.02321750596578      1.04683150792164
  C          -0.88648904083395     -1.96838933038515      1.29946141536674
  C          -2.12389128542985     -1.91983557041915      0.66995290824837
  C          -2.51138227845050     -2.94766194025686     -0.17760689564964
  C          -1.64359578898600     -4.00501494245502     -0.42347856128190
  S          -2.14762416052664     -5.33038405885088     -1.47281774122811
  C          -1.40122183595799     -6.65897320585721     -0.58338326848698
  C          -0.14168403566383     -6.48017451657907      0.00372270018889
  C           0.39709931740269     -7.49501562971587      0.77185046199829
  C          -0.26109774746487     -8.71759995679080      0.89663327776742
  O           0.37370789466666     -9.65201989630778      1.65771963411037
  C          -0.25623733320527    -10.90914039925022      1.81359333802185
  C          -1.48389641887620     -8.91556749469954      0.26583848867188
  C          -2.05527242880767     -7.87135065382703     -0.45510107139203
  H           4.58309514782746      0.63071173184784     -1.69947027827061
  H           4.11187585674357      1.33219233875180     -0.13076756772152
  H           2.91726064684473      1.22993836540111     -1.44902200439473
  H           3.05740657919360     -0.33789526363731     -3.14125799324729
  H           2.26747877212233     -2.19745949532078     -4.53712094198581
  H           2.71343496954876     -2.81350027927420      0.33602375743650
  H           2.71252939483109     -7.25774704398768     -4.83890567360902
  H           3.85932672192237     -9.09456922413987     -3.63494948770750
  H           4.09588465610920     -8.99094968028768     -1.16710663707148
  H           3.11885400359869     -7.10422158430153      0.08366092496239
  H           0.93511002229694     -3.06887797574333      1.55183986897944
  H          -0.59405559865875     -1.18513258053139      1.98989552380394
  H          -2.80272171640840     -1.09623746339801      0.86257624588575
  H          -3.49442109749847     -2.94451502757798     -0.63541784244928
  H           1.33544135382594     -7.35999643472308      1.29178091527551
  H           0.40374374535989    -11.50264682016650      2.44473271943752
  H          -0.38429380905066    -11.41258683482133      0.84904612210022
  H          -1.23110534130035    -10.80827223592676      2.30317978288176
  H          -2.01563297721746     -9.85382503452864      0.34873116209183
  H          -3.03100528610284     -8.00523588987198     -0.90906681732150

Z-anti isomer of BTX-OMe2 (neutral state) - wB97X-D4/def2-TZVPD
Final Gibbs free energy: -2026.54920336 Eh
52

  C          -0.02774337040165     -0.11284589527144      1.55881733364300
  O           1.15843630160763      0.55309160722389      1.95536940121986
  C           2.21568137509875     -0.22034440262912      2.32416272227602
  C           3.40006412244468      0.45894064157595      2.62435369929802
  C           4.51787438046782     -0.24657539785180      3.01800060302907
  C           2.17250694169602     -1.60236792652324      2.40736138368015
  C           3.32150048316755     -2.31901354710639      2.74483709954103
  C           4.48447110046431     -1.63992328018192      3.08257769167470
  S           5.92406370211842     -2.53134746134384      3.57549281314984
  C           5.14650686394394     -3.84444526891203      4.45782071199043
  C           5.76584595292605     -4.36980819241784      5.58831991671463
  C           5.15636841207873     -5.39462080906568      6.29448509304397
  C           3.91391483063704     -5.87487045716553      5.89188682490463
  C           3.30422665663460     -5.35447771314247      4.76262639334449
  C           3.92890026094338     -4.36014873604707      4.01244515492915
  C           3.33260810637420     -3.80203181685427      2.77393004793864
  C           2.87584860458979     -4.55914690876188      1.76501812622189
  C           2.87298353173953     -6.04239606767244      1.78640002447152
  C           4.01212814630583     -6.79252239178058      2.06799504959643
  C           3.95125032905213     -8.17565983624049      2.11332346349933
  C           2.74802476813929     -8.82767032941623      1.86208728219041
  C           1.61759919529028     -8.09610493773661      1.53220142052778
  C           1.68435623000686     -6.70721184631170      1.48342370788315
  S           0.24486858568148     -5.77733377615213      1.06308154433933
  C           1.01694877105761     -4.48838550988360      0.13789178240115
  C           2.26430665312033     -3.99657729031790      0.53493829402301
  C           2.89010548855596     -3.02820313224001     -0.23153546283743
  C           2.25520119818053     -2.48855605731305     -1.34663392999249
  O           2.94727701399425     -1.52516233101178     -2.01250981342915
  C           2.33884874088983     -0.94232281102863     -3.14901180089546
  C           0.98826008543602     -2.93885498963873     -1.71060628732689
  C           0.38640732212881     -3.95285925037792     -0.97333937461587
  H          -0.72399694657996      0.66704020170450      1.25353291599813
  H          -0.46232347613575     -0.68044988562032      2.38881819605824
  H           0.15933076992761     -0.78898497236901      0.71697082849500
  H           3.41273829136012      1.54076355296988      2.56212594223650
  H           5.42670486856388      0.28152825250398      3.28478237244724
  H           1.26931729700272     -2.15084642264268      2.18174126879188
  H           6.71296875592302     -3.95854496176052      5.91978224007980
  H           5.63838862315046     -5.80018182125559      7.17731444993899
  H           3.42136614855741     -6.65611636587031      6.45991790531711
  H           2.34008384806028     -5.73040051136891      4.44069361356498
  H           4.94426833008098     -6.27843672055797      2.27212627049055
  H           4.84253133764695     -8.74782795018760      2.34539602718899
  H           2.69646457287026     -9.91037557881998      1.89748865279307
  H           0.68555593129542     -8.59704417396498      1.29476764778409
  H           3.86778448061081     -2.65335486745342      0.04572242241600
  H           3.04638999845062     -0.20550153408701     -3.52620540724887
  H           1.40086202051713     -0.44091034873862     -2.88574932208669
  H           2.14609819745095     -1.69031202543214     -3.92591438003546
  H           0.47539067961761     -2.53812144693777     -2.57459572694872
  H          -0.57975451274069     -4.33789629851483     -1.28087683371524

Z-syn isomer of BTX-OMe2 (neutral state) - wB97X-D4/def2-TZVPD
Final Gibbs free energy: -2026.53458293 Eh
52

  C           0.81621670665718      9.65264449995032      1.49782816957642
  O           1.50495155341059      8.41736837960257      1.49402747060185
  C           0.93314791905455      7.37291407995434      2.15448749097829
  C          -0.27612350186967      7.44145891416438      2.83688948823732
  C          -0.74222028852428      6.31726911485147      3.51182297887332
  C           1.64626139909371      6.17530944608624      2.11900562264474
  C           1.15175969073195      5.04305867403666      2.73858026927650
  C          -0.03703442851414      5.12757657558314      3.47552483284457
  S          -0.61827791302403      3.71685932130739      4.36204048453690
  C           0.93916688418787      3.11218936495366      4.92802877240166
  C           1.05077541975678      2.56960414090838      6.20256025244295
  C           2.28316674494977      2.12256000446603      6.65678157493818
  C           3.40815641348696      2.25254480277541      5.85233215605955
  C           3.29097242312865      2.78880908637003      4.57775153656386
  C           2.05264525970100      3.18388692321700      4.08540008775637
  C           1.81729272288086      3.71480871481616      2.71720603903974
  C           1.89864965597087      2.95593841449445      1.61453078293501
  C           2.23418486909849      1.50841371031718      1.65045825096836
  C           3.48694370504982      0.99587150157773      1.96649998381118
  C           3.69635323452471     -0.37458315840353      2.02854437413199
  C           2.65215850342116     -1.24923626218954      1.75592109577037
  C           1.41262976813472     -0.75301387580090      1.37870217780049
  C           1.20920741217854      0.62005882904751      1.31127234152353
  S          -0.35329151601971      1.25486988119207      0.79451175740575
  C           0.22882145436640      2.62750581031314     -0.14940033898769
  C           1.32923890316705      3.36667880878727      0.30498929648790
  C           1.83243180963736      4.38494422230826     -0.48257683243752
  C           1.20709750885760      4.73213720206154     -1.67947909791467
  O           1.77719567763103      5.76251021180001     -2.36313912626924
  C           1.17475209676007      6.15525070994407     -3.58096269959730
  C           0.07997090379144      4.03656303282688     -2.10177484640046
  C          -0.38890252093447      2.97156698398152     -1.33851707446028
  H           0.69616314646185     10.03931490819150      2.51589282139899
  H          -0.16827819196952      9.56115886459221      1.02577646965275
  H           1.42953795937131     10.34314726240701      0.92059009544198
  H          -0.84710016846661      8.35907879494139      2.88104686433177
  H          -1.66054662213633      6.37936899011876      4.08532058979255
  H           2.59377708179346      6.15609864027569      1.59850486496346
  H           0.17578210328101      2.51853660414896      6.84108976482833
  H           2.36943007306475      1.70120474570625      7.65235629969675
  H           4.37933505345918      1.93814305635285      6.21812668051620
  H           4.17055960250946      2.90687547103163      3.95831951825734
  H           4.30525331882422      1.67703095953333      2.16085087656423
  H           4.67640544312962     -0.75949394704101      2.28774648053032
  H           2.81032094558972     -2.32097030432336      1.80619574459143
  H           0.60518160205570     -1.42737310902536      1.11562605054487
  H           2.71916687476509      4.92953978829009     -0.18906892155249
  H           1.77074733875124      6.98418796138559     -3.96020020465123
  H           0.14385844182249      6.49190380772017     -3.42490533801582
  H           1.18340277177627      5.33901925387901     -4.31176869709019
  H          -0.42178690522985      4.28503815745873     -3.02723722095385
  H          -1.23866833959599      2.39547202905541     -1.68793001038711
